# Supplementary material for: Combinatorial Effects of Fatty Acid Elongase Enzymes on Nervonic Acid Production in Camelina sativa
Source: PLoS One. 2015 Jun 29;10(6):e0131755. doi: 10.1371/journal.pone.0131755 (PMC4485900; doi:10.1371/journal.pone.0131755)
Supplement: S1 Table — (XLSX) [file pone.0131755.s001.xlsx]

## Sheet: Sheet1
Table S1. Primers used in cloning and real-time RT-PCR experiments
Genes	GenBank No.		Primers used for gene cloning (5' to 3')	Primers used for RT-PCR (5' to 3')
CsACTIN7		Forward		ACAATTTCCCGCTCTGCTGTTGTG
		Reverse		AGGGTTTCTCTCTTCCACATGCCA
LaKCS	EU871787	Forward	CATGGCGGCCGCATGACGTCCATTAACGTAAAG	CGATTCTGCTCTCCAACA
		Reverse	CATGGCGGCCGCTTAGGACCGACCGTTTTGGGC	ACCGCTATCATCTTCTTCTT
AtKCR	At1g66730	Forward	CATGGAATTCATGGAGATCTGCACTTACTTC	TTGCTCGTAACCCAGACAAG
		Reverse	CATGCTCGAGTCATTCTTTCTTCATGGAGTC	TCTCCTTAATCCGTTTCACACC
AtHCD	At5g10480	Forward	CATGGAATTCATGGCGGGCTTTCTCTCCGTT	TCTCCTGTTTCTGCAACTCTG
		Reverse	CATGGTCGACTTATTCCCTCTTGGATTTGGA	GATCGGACCTCTGGAAAACTG
AtECR	At3g55360	Forward	CATGGAATTCATGAAGGTCACCGTCGTCTCC	CGCTGTTGCTGCTCTAAT
		Reverse	CATGCTCGAGCTAAAGGAATGGAGGAAGTAT	AAGGAATGGAGGAAGTATCAC
