# Supplementary material for: Combinatorial Effects of Fatty Acid Elongase Enzymes on Nervonic Acid Production in Camelina sativa
Source: PLoS One. 2015 Jun 29;10(6):e0131755. doi: 10.1371/journal.pone.0131755 (PMC4485900; doi:10.1371/journal.pone.0131755)
Supplement: S2 Table — (XLSX) [file pone.0131755.s002.xlsx]

## Sheet: Sheet1
Table S2. Total fatty acid composition of seeds from non-transformed and T1 elite engineered lines of camelina
Line	Transformed genes	Fatty acid composition (wt% of total acids)
		C16:0	C18:0	C18:1	C18:2	C18:3	C20:0	C20:1	C22:0	C22:1	C24:0	C24:1	VLCFA*
Control†	None	8.2±1.3	4.1±0.4	11.6±1.4	21.3±2.0	31.5±2.0	3.1±0.5	11.5±2.6	0.6±0.2	3.3±0.6	ND	ND	18.5±3.0
LK-3‡	LaKCS	10.22	2.43	8.45	24.82	30.3	0.76	3.85	1.21	7.53	1.2	5.3	19.85
LK-10‡	LaKCS	8.11	2.77	9.16	21.35	22.1	0.67	3.7	1.99	12.65	2.59	10.8	32.4
K-5‡	LaKCS and AtKCR	6.73	1.97	9.44	15.77	33.82	0.7	2.78	1.38	11.59	2.03	9.6	28.08
K-6‡	LaKCS and AtKCR	6.87	2.18	7.11	18.15	33.2	0.77	2.41	1.57	10.23	2.72	9.97	27.67
H-2‡	LaKCS and AtHCD	8.7	2.15	7.48	23.16	24.56	0.68	1.7	1.49	8.5	3.86	12.03	28.26
H-7‡	LaKCS and AtHCD	6.87	2.2	9.58	17.09	29.66	0.77	2.71	1.61	11.88	2.58	10.87	30.42
E-1‡	LaKCS and AtECR	8.42	2.89	9.33	26.37	21.76	0.99	2.86	1.85	9.81	3.25	8.09	26.85
E-8‡	LaKCS and AtECR	6.77	2.14	9.78	16.41	32.92	0.78	3.56	1.42	11.78	2.02	8.5	28.06
H+K-3‡	LaKCS, AtKCR and AtHCD	7.45	3.06	12.75	23.79	20.91	1.14	3.24	2.01	10.24	2.92	8.53	28.08
H+K-4‡	LaKCS, AtKCR and AtHCD	7.1	2.68	11.2	22.61	23.32	0.97	2.57	2.04	9.92	3.52	9.87	28.89
ND, not detected.
*VLCFA=C20:0+C20:1+C22:0+C22:1+C24:0+C24:1.
†The values shown are the means ±SD from analyses of 30 Wt seeds from 3 independent mearments.
‡The values shown are from 30 DsRed positive seeds from each T1 lines .
