# Supplementary material for: Combinatorial Effects of Fatty Acid Elongase Enzymes on Nervonic Acid Production in Camelina sativa
Source: PLoS One. 2015 Jun 29;10(6):e0131755. doi: 10.1371/journal.pone.0131755 (PMC4485900; doi:10.1371/journal.pone.0131755)
Supplement: S3 Table — (XLSX) [file pone.0131755.s003.xlsx]

## Sheet: Sheet1
Table S3. Total fatty acid composition of seeds from non-transformed and T2 engineered lines of camelina
Line	Transformed genes	Fatty acid composition (wt% of total acids)
		C16:0	C18:0	C18:1	C18:2	C18:3	C20:0	C20:1	C22:0	C22:1	C24:0	C24:1	VLCFA*
Control	None	7.9±0.1c	4.5±1.1a	12.6±1.7a	20.8±2.1bc	31.7±2.8b	3.3±1.0a	11.4±3.0a	0.7±0.3d	3.1±0.8e	ND	ND	18.6±2.6e
LK-3	LaKCS	10.2±0.3a	3.2±0.3b	8.8±0.5bc	31.2±1.9a	23.4±1.0cd	1.2±0.2b	3.5±0.1b	1.4±0.1bc	8.2±0.5d	1.8±0.2e	5.5±0.9c	21.7±1.2d
LK-10	LaKCS	9.3±1.2b	1.9±0.4c	6.6±3.1c	22.0±1.0bc	30.9±1.1b	0.6±0.2b	2.0±0.6b	1.2±0.4cd	9.9±0.2bc	2.9±0.1bcd	11.9±2.2a	28.4±1.1abc
K-5	LaKCS and AtKCR	6.5±0.3ef	1.7±0.2c	9.0±0.9bc	15.2±0.7e	36.1±1.5a	0.6±0.1b	2.5±0.3b	1.4±0.1bc	10.8±0.4bc	2.4±0.2de	10.0±0.5ab	27.7±0.5bc
K-6	LaKCS and AtKCR	5.9±0.1f	1.8±0.1c	8.4±0.5bc	16.1±0.8de	36.3±1.0a	0.7±0.1b	2.5±0.1b	1.5±0.1bc	10.6±0.2bc	2.3±0.1de	9.7±0.3ab	27.2±0.4bc
H-2	LaKCS and AtHCD	7.6±0.5cd	2.8±0.8bc	10.8±1.5ab	22.3±2.2bc	22.4±1.5d	1.0±0.3b	2.2±0.3b	2.1±0.5a	9.4±1.0cd	4.0±0.5a	10.6±1.4ab	29.3±1.4abc
H-7	LaKCS and AtHCD	7.1±0.2cde	2.6±0.2bc	10.4±1.3ab	21.6±0.9bc	24.8±2.5cd	0.9±0.1b	2.7±0.2b	1.9±0.1ab	10.3±0.2bc	3.2±0.2bc	9.7±1.0ab	28.9±0.9abc
E-1	LaKCS and AtECR	7.7±0.5cd	2.1±0.3bc	7.9±1.5bc	24.1±3.6b	26.4±1.9c	0.8±0.1b	2.4±0.4b	1.7±0.2ab	9.4±1.4cd	3.4±0.5ab	9.0±0.7b	26.7±1.6c
E-8	LaKCS and AtECR	6.9±0.3de	2.1±0.1c	9.2±0.6bc	23.4±1.8b	26.5±1.9c	0.8±0.1b	2.9±0.2b	1.5±0.1bc	10.6±0.5bc	2.6±0.1cd	9.2±0.3b	27.6±0.7bc
H+K-3	LaKCS, AtKCR and AtHCD	7.5±0.4cd	2.4±0.5bc	8.3±1.1bc	19.7±1.7cd	30.8±1.1b	0.6±0.1b	2.4±0.2b	1.2±0.1cd	12.6±0.6a	2.4±0.1de	11.3±0.5ab	30.5±0.8a
H+K-4	LaKCS, AtKCR and AtHCD	7.3±0.1cde	2.5±0.4bc	8.1±0.6bc	21.2±1.5bc	30.4±1.2b	0.6±0.1b	2.7±0.8b	1.1±0.1cd	11.2±0.4ab	2.5±0.6cd	11.3±1.7ab	29.5±1.4ab
ND, not detected.
*VLCFA=C20:0+C20:1+C22:0+C22:1+C24:0+C24:1.
The values shown are analyses of 30 seeds from 3 to 4 independent measurements, and evaluated by ANOVA and Fisher’s least significant difference (LSD) multiple-comparison test using IBM SPSS software.
Means±SD followed by the different letters are statistically different at P=0.05 (LSD).
