# Supplementary material for: Combinatorial Effects of Fatty Acid Elongase Enzymes on Nervonic Acid Production in Camelina sativa
Source: PLoS One. 2015 Jun 29;10(6):e0131755. doi: 10.1371/journal.pone.0131755 (PMC4485900; doi:10.1371/journal.pone.0131755)
Supplement: S4 Table — (XLSX) [file pone.0131755.s004.xlsx]

## Sheet: Sheet1
Table S4. Total fatty acid composition of seeds from non-transformed and T3 engineered lines of camelina
Lines	Transfomed genes	Fatty acid composition (wt% of total fatty acids)
		C16:0	C18:0	C18:1	C18:2	C18:3	C20:0	C20:1	C22:0	C22:1	C24:0	C24:1	VLCFA*
Control	None	7.021	3.797	12.312	22.662	31.502	2.231	13.761	0.472	3.218	ND	ND	19.682
Control	None	7.301	3.77	10.461	20.907	35.141	2.37	12.984	0.483	3.225	ND	ND	19.062
Control	None	6.564	2.305	12.995	23.313	33.992	1.298	12.851	0.243	3.892	ND	ND	18.284
Control	None	7.99	2.926	10.696	18.071	39.125	1.603	12.695	0.47	3.318	ND	ND	18.086
LK-3-3-1	LaKCS	9.98	2.64	5.93	26.19	28	0.76	3.16	1.47	12.25	1.98	6.7	26.32
LK-3-3-2	LaKCS	10.66	2.68	6.41	29.5	25.64	1.02	3.17	1.47	10.5	1.88	5.96	24
LK-3-3-3	LaKCS	11.24	3.45	6.79	31.45	22.99	1.08	3.61	1.51	9.44	1.84	5.51	22.99
LK-3-3-4	LaKCS	11.12	3.39	7.04	29.77	24.07	1.1	3.48	1.48	9.71	2.11	5.48	23.36
LK-10-1-1	LaKCS	8.48	1.79	5.55	20.3	32.64	0.72	2.36	0.99	11.82	2.86	11.65	30.4
LK-10-1-2	LaKCS	8.15	1.48	5.24	17.28	36.21	0.6	2.12	0.84	11.64	2.86	12.79	30.85
LK-10-1-3	LaKCS	8.72	1.63	5.05	20.09	34.47	0.74	2.21	1	11.21	2.63	11.48	29.27
K-5-2-1	LaKCS and AtKCR	6.21	1.54	9.28	15.65	36.92	0.81	2.04	1.05	11.36	2.46	11.54	29.26
K-5-2-2	LaKCS and AtKCR	6.74	1.82	7.75	18.3	35.67	0.39	2.05	0.92	11.36	2.3	12.21	29.23
K-5-2-3	LaKCS and AtKCR	6.83	1.45	8.81	19.65	33.17	0.51	2.12	1.4	11	3.1	11.56	29.69
K-6-6-1	LaKCS and AtKCR	6.16	1.38	7.56	18.67	36.91	0.56	2.17	0.95	11.01	2.03	11.58	28.3
K-6-6-2	LaKCS and AtKCR	6.19	1.55	7.87	20	34.56	0.67	2.93	1.35	11.92	2.07	9.92	28.86
K-6-6-3	LaKCS and AtKCR	6.71	1.81	7.57	18.14	35.12	0.52	2.06	1.18	11.45	2.08	12.53	29.82
H-2-6-1	LaKCS and AtHCD	8.44	2.47	7.38	19.54	30.95	0.59	1.9	1.35	11.03	2.98	12.8	30.65
H-2-6-2	LaKCS and AtHCD	8.2	1.93	8.8	21.18	28.38	0.45	1.35	1.14	11.94	3.49	12.29	30.66
H-2-6-3	LaKCS and AtHCD	8.23	2.29	7.86	20.46	29.63	0.44	1.99	1.51	11.41	3.34	12.64	31.33
H-2-6-4	LaKCS and AtHCD	8.51	2.4	8.6	20	26.65	0.53	1.99	1.72	11.8	3.58	13.81	33.43
H-7-1-1	LaKCS and AtHCD	8.75	2.33	8.66	20.66	29.06	0.47	2.22	0.69	12.31	2.32	11.58	29.59
H-7-1-2	LaKCS and AtHCD	8.32	2.97	8.26	21.16	30.07	0.54	1.98	1.63	10.97	2.86	10.5	28.48
H-7-1-3	LaKCS and AtHCD	8.92	2.51	9.94	22.75	27.66	0.83	2.55	0.96	10.41	2.55	9.82	27.12
H-7-1-4	LaKCS and AtHCD	9.07	3.05	8.33	21.83	28.56	0.55	1.88	1.01	10.97	2.57	11	27.98
E-1-1-1	LaKCS and AtECR	7.21	2.5	8.32	19.4	32.29	0.61	2.66	1.29	12.32	2.35	9.96	29.19
E-1-1-2	LaKCS and AtECR	7.74	3.61	9.47	20.26	29.18	0.76	3.36	0.93	12.09	2.44	9.21	28.79
E-1-1-3	LaKCS and AtECR	7.12	2.51	8.07	17.29	32.97	0.74	3.04	1.13	11.24	2.22	10.84	29.21
E-8-6-1	LaKCS and AtECR	7.41	3	9.37	20.04	29.83	0.72	3.03	1.32	12.27	2	9.89	29.23
E-8-6-2	LaKCS and AtECR	7.79	2.57	7.93	15.56	36.27	0.6	2.8	1.37	12.39	2.16	9.82	29.14
E-8-6-3	LaKCS and AtECR	7.33	2.52	8.3	15.78	35.24	0.51	2.97	1.2	12.71	2.27	10.05	29.71
H+K-3-2-1	LaKCS, AtKCR and AtHCD	8.308	1.517	7.899	18.219	32.508	0.714	2.038	1.77	12.465	3.012	10.231	30.23
H+K-3-2-2	LaKCS, AtKCR and AtHCD	8.235	2.267	7.338	19.083	32.681	0.732	2.231	1.531	11.864	3.373	10.121	29.852
H+K-3-2-3	LaKCS, AtKCR and AtHCD	8.83	1.368	6.778	19.636	34.396	0.715	2.018	1.757	12.016	2.517	9.668	28.691
H+K-4-2-1	LaKCS, AtKCR and AtHCD	7.256	2.586	8.962	15.682	36.086	0.577	2.167	1.568	11.172	2.13	11.082	28.696
H+K-4-2-2	LaKCS, AtKCR and AtHCD	7.359	2.487	8.317	16.659	35.335	0.668	2.842	1.503	11.026	2.433	10.625	29.097
H+K-4-2-3	LaKCS, AtKCR and AtHCD	7.484	2.462	8.658	18.766	33.097	0.573	2.756	1.489	11.347	2.301	10.451	28.917
H+K-4-2-4	LaKCS, AtKCR and AtHCD	7.477	2.455	8.337	15.756	35.182	0.624	2.575	1.332	11.946	2.503	11.115	30.095
ND, not detected.
*VLCFA=C20:0+C20:1+C22:0+C22:1+C24:0+C24:1.
