# Supplementary material for: Combinatorial Effects of Fatty Acid Elongase Enzymes on Nervonic Acid Production in Camelina sativa
Source: PLoS One. 2015 Jun 29;10(6):e0131755. doi: 10.1371/journal.pone.0131755 (PMC4485900; doi:10.1371/journal.pone.0131755)
Supplement: S5 Table — (XLSX) [file pone.0131755.s005.xlsx]

## Sheet: Sheet1
Table S5. Comparisons for C20:1, C22:1, C24:1 and VLCFA of non-transformed control (Wt) and T3 engineered camelina lines with the highest nevonic acid content at different days after flowering (DAF)
Fatty acids	Lines	15DAF	20DAF	25DAF	30DAF	35DAF	40DAF
C20:1	Wt	1.6±0.4d	10.5±0.3a	13.7±0.5a	13.1±0.4a	13.1±0.3a	14.2±0.3a
	LK-10-1	2.7±0.2bc	4.5±0.4b	5.3±0.6b	5.5±0.6b	3.3±0.1c	3.1±0.4b
	K-5-2	2.9±0.1b	3.2±0.2cd	3.27±0.1de	2.7±0.1d	2.3±0.1e	2.2±0.1c
	H-2-6	2.2±0.5c	2.7±0.3d	3.8±0.1cd	2.7±0.2d	3.2±0.1c	3.2±0.1b
	E-1-1	2.6±0.3bc	3.6±0.6c	4.5±0.1c	3.7±0.1c	3.7±0.1b	3.3±0.5b
	K+H-4-2	4.0±0.3a	3.2±0.1cd	2.8±0.1e	2.6±0.3d	2.6±0.1d	2.5±0.1c
C22:1	Wt	ND	2.4±0.2d	3.2±0.1d	4.1±0.3d	3.1±0.5d	3.1±0.3c
	LK-10-1	3.2±0.8b	6.3±0.6c	9.3±0.9c	11.1±0.7c	11.7±0.2c	10.2±0.5b
	K-5-2	3.5±0.2ab	8.2±0.5a	10.3±0.1b	10.7±0.4c	11.3±0.3c	10.6±0.6b
	H-2-6	3.7±0.2ab	8.0±0.2ab	12.2±0.3a	12.5±0.2b	11.6±0.1c	11.4±0.4a
	E-1-1	2.8±0.4b	7.2±0.9b	10.5±1.1b	13.5±0.3a	12.3±0.2b	11.5±0.2a
	K+H-4-2	4.4±0.9a	8.9±0.6a	12.1±0.4a	12.7±0.3b	13.1±0.3a	11.7±0.1a
C24:1	Wt	ND	ND	ND	ND	ND	ND
	LK-10-1	ND	3.1±0.3c	5.2±0.6c	7.1±0.6d	9.4±0.5bc	10.2±0.3c
	K-5-2	ND	3.5±0.7bc	6.2±0.2b	7.7±0.4cd	9.2±0.7c	10.5±0.5c
	H-2-6	ND	3.9±0.2b	6.8±0.5b	8.7±0.3b	10.1±0.3ab	11.6±0.4a
	E-1-1	ND	3.3±0.4bc	6.0±0.5b	8.0±0.7bc	9.1±0.1c	9.6±0.2d
	K+H-4-2	ND	4.7±0.4a	8.5±0.4a	10.2±0.3a	10.5±0.2a	11.0±0.4b
*VLCFA	Wt	2.5±0.3c	18.3±0.1b	22.5±1.3d	23.3±0.7d	22.0±0.4d	22.6±0.3d
	LK-10-1	8.4±0.6b	17.6±0.5b	23.7±0.6cd	29.3±0.5bc	29.9±0.3b	29.7±0.4b
	K-5-2	8.4±0.4b	19.4±0.7b	24.5±0.3bc	28.8±0.2c	28.3±0.9c	28.8±0.5c
	H-2-6	8.4±0.4b	18.9±0.6b	27.7±0.6a	28.9±0.4c	29.6±0.3b	30.7±0.7a
	E-1-1	8.2±0.4b	18.5±2.7b	25.4±1.2b	30.0±0.6b	30.3±0.2ab	29.7±0.3b
	K+H-4-2	10.4±1.3a	22.2±1.1a	28.6±0.8a	32.5±0.5a	30.7±0.5a	29.8±0.5b
*VLCFA=C20:0+C20:1+C22:0+C22:1+C24:0+C24:1.
The values shown are analyses of 20 seeds from 3 to 4 independent measurements, and evaluated by ANOVA and Fisher’s least significant difference (LSD) multiple-comparison test using IBM SPSS software.
Means±SD followed by the different letters are statistically different at P=0.05 (LSD).
